# Supplementary material for: Diet and Depression during Peri- and Post-Menopause: A Scoping Review Protocol
Source: Methods Protoc. 2023 Oct 2;6(5):91. doi: 10.3390/mps6050091 (PMC10609501; doi:10.3390/mps6050091)
Supplement: Supplementary file 1 [file mps-06-00091-s001.zip]

Archive with 3 entries (2 files):
- mps-2525709 Supplementary files/
- mps-2525709 Supplementary files/Supplementary file 1.pdf
- mps-2525709 Supplementary files/Supplementary file 2.pdf
